# Supplementary material for: Efficient Formation of Size-Selected Clusters upon Pickup of Dopants into Multiply Charged Helium Droplets
Source: Int J Mol Sci. 2022 Mar 25;23(7):3613. doi: 10.3390/ijms23073613 (PMC8998201; doi:10.3390/ijms23073613)
Supplement: Supplementary file 1 [file ijms-23-03613-s001.zip]

Archive with 2 entries (2 files):
- File S1-Python code to simulate the cluster size distributions.pdf
- Table S1-The variables used for simulations of the cluster size distributions and corresponding parameters estimated from the experiment.pdf
